# Supplementary material for: Higher-Order Chromatin Structures of Chromosomally Integrated HHV-6A Predict Integration Sites
Source: Front Cell Infect Microbiol. 2021 Feb 26;11:612656. doi: 10.3389/fcimb.2021.612656 (PMC7953476; doi:10.3389/fcimb.2021.612656)
Supplement: Supplementary file 5 [file Table_2.xlsx]

## Sheet: 4c_mapping_summary
Experiment	Genome	Cell	Vewipoint	File	Mapped	Unmapped	Percent Mapped
Illumina 4C 293-HHV-6A	HHV-6A:GFP	293-HHV-6A	VP1	33_S33_L002_R1_001	1097794	38793	96.5869
Illumina 4C 293-HHV-6A	HHV-6A:GFP	293-HHV-6A	VP2	34_S34_L002_R1_001	1297841	114630	91.8844
Illumina 4C 293-HHV-6A	HHV-6A:GFP	293-HHV-6A	VP1	35_S35_L002_R1_001	804374	31645	96.2148
Illumina 4C 293-HHV-6A	HHV-6A:GFP	293-HHV-6A	VP2	36_S36_L002_R1_001	738157	25895	96.6108
Illumina 4C iciHHV-6A	NC_001664.4	iciHHV-6A	VP1	29_S29_L002_R1_001	132506	43816	75.15
Illumina 4C iciHHV-6A	NC_001664.4	iciHHV-6A	VP2	30_S30_L002_R1_001	308590	37317	89.2118
Illumina 4C iciHHV-6A	NC_001664.4	iciHHV-6A	VP1	31_S31_L002_R1_001	1098379	520556	67.8458
Illumina 4C iciHHV-6A	NC_001664.4	iciHHV-6A	VP2	32_S32_L002_R1_001	701451	198732	77.9232
minION titrations	NC_001664.4	iciHHV-6A	VP1	sample_6a_6_10e7_35X	97825	46172	67.9354
minION titrations	NC_001664.4	iciHHV-6A	VP1	sample_6a_6_10e7_25X	118350	64174	64.8408
minION titrations	NC_001664.4	iciHHV-6A	VP1	sample_6a_6_10e6	20876	18522	52.9875
minION titrations	NC_001664.4	iciHHV-6A	VP1	sample_6a_6_10e5	24479	18294	57.23
minION titrations	NC_001664.4	iciHHV-6A	VP1	sample_6a_6_10e4	13970	10692	56.6459
minION titrations	NC_001664.4	iciHHV-6A	VP1	sample_6a_6_pbmc	7102	3516	66.8864
minION titrations	NC_001664.4	iciHHV-6A	VP2	sample_6a_10_10e7_35X	14338	8905	61.6874
minION titrations	NC_001664.4	iciHHV-6A	VP2	sample_6a_10_10e7_25X	43438	27536	61.2027
minION titrations	NC_001664.4	iciHHV-6A	VP2	sample_6a_10_10e6	9044	7192	55.7034
minION titrations	NC_001664.4	iciHHV-6A	VP2	sample_6a_10_10e5	5723	2868	66.6162
minION titrations	NC_001664.4	iciHHV-6A	VP2	sample_6a_10_10e4	2769	1295	68.1348
minION titrations	NC_001664.4	iciHHV-6A	VP2	sample_6a_10_pbmc	4371	2360	64.9383
minION viewpoints	NC_001664.4	iciHHV-6A	VP2	sample_293_6a10	47409	5632	89.3818
minION viewpoints	NC_001664.4	iciHHV-6A	VP1	sample_293_6a6	67487	4208	94.1307
minION viewpoints	NC_001664.4	iciHHV-6A	VP2	sample_SMC_6a10	36025	2272	94.0674
minION viewpoints	NC_001664.4	iciHHV-6A	VP1	sample_SMC_6a6	22010	1639	93.0695

## Sheet: cis_peaks
sample	cell	viewpoint	chrom	chromStart	chromEnd
bed.peakc.6a6.293	HHV-6A-GFP	VP1	HHV-6A:GFP	40483	40544
bed.peakc.6a6.293	HHV-6A-GFP	VP1	HHV-6A:GFP	63477	63554
bed.peakc.6a6.293	HHV-6A-GFP	VP1	HHV-6A:GFP	77596	77683
bed.peakc.6a6.293	HHV-6A-GFP	VP1	HHV-6A:GFP	112004	112081
bed.peakc.6a6.293	HHV-6A-GFP	VP1	HHV-6A:GFP	138929	139012
bed.peakc.6a10.293	HHV-6A-GFP	VP2	HHV-6A:GFP	53292	53353
bed.peakc.6a10.293	HHV-6A-GFP	VP2	HHV-6A:GFP	55502	55579
bed.peakc.6a10.293	HHV-6A-GFP	VP2	HHV-6A:GFP	111993	112084
bed.peakc.6a10.293	HHV-6A-GFP	VP2	HHV-6A:GFP	117493	117578
bed.peakc.6a10.293	HHV-6A-GFP	VP2	HHV-6A:GFP	138993	139013
bed.peakc.6a10.293	HHV-6A-GFP	VP2	HHV-6A:GFP	144665	144746
bed.peakc.6a10.293	HHV-6A-GFP	VP2	HHV-6A:GFP	158849	158876
bed.peakc.6a6.smc	iciHHV-6A	VP1	NC_001664.4	19887	19946
bed.peakc.6a6.smc	iciHHV-6A	VP1	NC_001664.4	19887	19946
bed.peakc.6a10.smc	iciHHV-6A	VP2	NC_001664.4	18299	18380
bed.peakc.6a10.smc	iciHHV-6A	VP2	NC_001664.4	19951	20014
bed.peakc.6a10.smc	iciHHV-6A	VP2	NC_001664.4	22304	22373
bed.peakc.6a10.smc	iciHHV-6A	VP2	NC_001664.4	41338	41478
bed.peakc.6a10.smc	iciHHV-6A	VP2	NC_001664.4	53323	53419
bed.peakc.6a10.smc	iciHHV-6A	VP2	NC_001664.4	63528	63671
bed.peakc.6a10.smc	iciHHV-6A	VP2	NC_001664.4	75356	75450
bed.peakc.6a10.smc	iciHHV-6A	VP2	NC_001664.4	77651	77732
bed.peakc.6a10.smc	iciHHV-6A	VP2	NC_001664.4	92097	92180
bed.peakc.6a10.smc	iciHHV-6A	VP2	NC_001664.4	94690	94831
bed.peakc.6a10.smc	iciHHV-6A	VP2	NC_001664.4	97662	97750
bed.peakc.6a10.smc	iciHHV-6A	VP2	NC_001664.4	103725	103881
bed.peakc.6a10.smc	iciHHV-6A	VP2	NC_001664.4	108670	108757
bed.peakc.6a10.smc	iciHHV-6A	VP2	NC_001664.4	119614	119637
bed.peakc.6a10.smc	iciHHV-6A	VP2	NC_001664.4	124122	124273
bed.peakc.6a10.smc	iciHHV-6A	VP2	NC_001664.4	149965	150054

## Sheet: trans_peaks
sample	cell	viewpoint	chrom	chromStart	chromEnd
293-HHV-6A	HHV-6A-GFP	VP1	chr1	21777145	23777145
293-HHV-6A	HHV-6A-GFP	VP1	chr1	50494995	52494995
293-HHV-6A	HHV-6A-GFP	VP1	chr1	57494995	58994995
293-HHV-6A	HHV-6A-GFP	VP1	chr1	62744995	63494995
293-HHV-6A	HHV-6A-GFP	VP1	chr1	64994995	66494995
293-HHV-6A	HHV-6A-GFP	VP1	chr1	70369995	72369995
293-HHV-6A	HHV-6A-GFP	VP1	chr1	75994995	77994995
293-HHV-6A	HHV-6A-GFP	VP1	chr1	81994995	83994995
293-HHV-6A	HHV-6A-GFP	VP1	chr1	89494995	91494995
293-HHV-6A	HHV-6A-GFP	VP1	chr1	95869995	97869995
293-HHV-6A	HHV-6A-GFP	VP1	chr1	104869995	106869995
293-HHV-6A	HHV-6A-GFP	VP1	chr1	114994995	116994995
293-HHV-6A	HHV-6A-GFP	VP1	chr1	132994995	134994995
293-HHV-6A	HHV-6A-GFP	VP1	chr1	150619995	152619995
293-HHV-6A	HHV-6A-GFP	VP1	chr1	166744995	168744995
293-HHV-6A	HHV-6A-GFP	VP1	chr1	185869995	187869995
293-HHV-6A	HHV-6A-GFP	VP1	chr1	192244995	194244995
293-HHV-6A	HHV-6A-GFP	VP1	chr1	196994995	198494995
293-HHV-6A	HHV-6A-GFP	VP1	chr1	202369995	204369995
293-HHV-6A	HHV-6A-GFP	VP1	chr1	209494995	211494995
293-HHV-6A	HHV-6A-GFP	VP1	chr1	216494995	217994995
293-HHV-6A	HHV-6A-GFP	VP1	chr1	224494995	226494995
293-HHV-6A	HHV-6A-GFP	VP1	chr1	237244995	239244995
293-HHV-6A	HHV-6A-GFP	VP1	chr1	248119995	250119995
293-HHV-6A	HHV-6A-GFP	VP1	chr2	22851984	24851984
293-HHV-6A	HHV-6A-GFP	VP1	chr2	52632215	54632215
293-HHV-6A	HHV-6A-GFP	VP1	chr2	63132215	65132215
293-HHV-6A	HHV-6A-GFP	VP1	chr2	72132215	74132215
293-HHV-6A	HHV-6A-GFP	VP1	chr2	84550007	86550007
293-HHV-6A	HHV-6A-GFP	VP1	chr3	21727112	23727112
293-HHV-6A	HHV-6A-GFP	VP1	chr3	50066632	52066632
293-HHV-6A	HHV-6A-GFP	VP1	chr3	64691632	66691632
293-HHV-6A	HHV-6A-GFP	VP1	chr3	80441632	82441632
293-HHV-6A	HHV-6A-GFP	VP1	chr3	88191632	88941632
293-HHV-6A	HHV-6A-GFP	VP1	chr3	92691632	93441632
293-HHV-6A	HHV-6A-GFP	VP1	chr3	99566632	101566632
293-HHV-6A	HHV-6A-GFP	VP1	chr3	108566632	110566632
293-HHV-6A	HHV-6A-GFP	VP1	chr3	112941632	113691632
293-HHV-6A	HHV-6A-GFP	VP1	chr3	115941632	117441632
293-HHV-6A	HHV-6A-GFP	VP1	chr3	128066632	130066632
293-HHV-6A	HHV-6A-GFP	VP1	chr3	139941632	140691632
293-HHV-6A	HHV-6A-GFP	VP1	chr3	146816632	148816632
293-HHV-6A	HHV-6A-GFP	VP1	chr3	176066632	178066632
293-HHV-6A	HHV-6A-GFP	VP1	chr4	22341637	24341637
293-HHV-6A	HHV-6A-GFP	VP1	chr4	61750637	63750637
293-HHV-6A	HHV-6A-GFP	VP1	chr4	80875637	82875637
293-HHV-6A	HHV-6A-GFP	VP1	chr4	89500637	91500637
293-HHV-6A	HHV-6A-GFP	VP1	chr4	96875637	97625637
293-HHV-6A	HHV-6A-GFP	VP1	chr4	103750637	105750637
293-HHV-6A	HHV-6A-GFP	VP1	chr4	112750637	114750637
293-HHV-6A	HHV-6A-GFP	VP1	chr4	123625637	125625637
293-HHV-6A	HHV-6A-GFP	VP1	chr4	132125637	133625637
293-HHV-6A	HHV-6A-GFP	VP1	chr4	135875637	136625637
293-HHV-6A	HHV-6A-GFP	VP1	chr4	147625637	149625637
293-HHV-6A	HHV-6A-GFP	VP1	chr4	159875637	160625637
293-HHV-6A	HHV-6A-GFP	VP1	chr4	164500637	166500637
293-HHV-6A	HHV-6A-GFP	VP1	chr4	172375637	174375637
293-HHV-6A	HHV-6A-GFP	VP1	chr4	183250637	185250637
293-HHV-6A	HHV-6A-GFP	VP1	chr5	19087046	21087046
293-HHV-6A	HHV-6A-GFP	VP1	chr5	36204791	37704791
293-HHV-6A	HHV-6A-GFP	VP1	chr5	40829791	42829791
293-HHV-6A	HHV-6A-GFP	VP1	chr5	54329791	56329791
293-HHV-6A	HHV-6A-GFP	VP1	chr5	67704791	68454791
293-HHV-6A	HHV-6A-GFP	VP1	chr5	81329791	83329791
293-HHV-6A	HHV-6A-GFP	VP1	chr5	96954791	97704791
293-HHV-6A	HHV-6A-GFP	VP1	chr5	100079791	102079791
293-HHV-6A	HHV-6A-GFP	VP1	chr5	104454791	105204791
293-HHV-6A	HHV-6A-GFP	VP1	chr5	107579791	109579791
293-HHV-6A	HHV-6A-GFP	VP1	chr5	116579791	118579791
293-HHV-6A	HHV-6A-GFP	VP1	chr5	132329791	134329791
293-HHV-6A	HHV-6A-GFP	VP1	chr5	147704791	149704791
293-HHV-6A	HHV-6A-GFP	VP1	chr5	156954791	157704791
293-HHV-6A	HHV-6A-GFP	VP1	chr5	162204791	162954791
293-HHV-6A	HHV-6A-GFP	VP1	chr5	166079791	168079791
293-HHV-6A	HHV-6A-GFP	VP1	chr5	170579791	172579791
293-HHV-6A	HHV-6A-GFP	VP1	chr5	177704791	179704791
293-HHV-6A	HHV-6A-GFP	VP1	chr6	34388349	36388349
293-HHV-6A	HHV-6A-GFP	VP1	chr6	73476125	75476125
293-HHV-6A	HHV-6A-GFP	VP1	chr6	88851125	90851125
293-HHV-6A	HHV-6A-GFP	VP1	chr6	104601125	106601125
293-HHV-6A	HHV-6A-GFP	VP1	chr6	115851125	117851125
293-HHV-6A	HHV-6A-GFP	VP1	chr6	126976125	128476125
293-HHV-6A	HHV-6A-GFP	VP1	chr6	133851125	135851125
293-HHV-6A	HHV-6A-GFP	VP1	chr6	143476125	144226125
293-HHV-6A	HHV-6A-GFP	VP1	chr6	146601125	148601125
293-HHV-6A	HHV-6A-GFP	VP1	chr6	155601125	157601125
293-HHV-6A	HHV-6A-GFP	VP1	chr6	163726125	164476125
293-HHV-6A	HHV-6A-GFP	VP1	chr6	167976125	169976125
293-HHV-6A	HHV-6A-GFP	VP1	chr7	22259014	24259014
293-HHV-6A	HHV-6A-GFP	VP1	chr7	49047116	51047116
293-HHV-6A	HHV-6A-GFP	VP1	chr7	58047116	60047116
293-HHV-6A	HHV-6A-GFP	VP1	chr7	71922116	73922116
293-HHV-6A	HHV-6A-GFP	VP1	chr7	84172116	85672116
293-HHV-6A	HHV-6A-GFP	VP1	chr7	94422116	96422116
293-HHV-6A	HHV-6A-GFP	VP1	chr7	105172116	105922116
293-HHV-6A	HHV-6A-GFP	VP1	chr7	111672116	113672116
293-HHV-6A	HHV-6A-GFP	VP1	chr7	120297116	122297116
293-HHV-6A	HHV-6A-GFP	VP1	chr7	126672116	128672116
293-HHV-6A	HHV-6A-GFP	VP1	chr7	132172116	133672116
293-HHV-6A	HHV-6A-GFP	VP1	chr7	137172116	139172116
293-HHV-6A	HHV-6A-GFP	VP1	chr7	148797116	150797116
293-HHV-6A	HHV-6A-GFP	VP1	chr7	159172116	160672116
293-HHV-6A	HHV-6A-GFP	VP1	chr8	18521892	20521892
293-HHV-6A	HHV-6A-GFP	VP1	chr8	40401393	41901393
293-HHV-6A	HHV-6A-GFP	VP1	chr8	52901393	54901393
293-HHV-6A	HHV-6A-GFP	VP1	chr8	68276393	70276393
293-HHV-6A	HHV-6A-GFP	VP1	chr8	74901393	76401393
293-HHV-6A	HHV-6A-GFP	VP1	chr8	78651393	80151393
293-HHV-6A	HHV-6A-GFP	VP1	chr8	82401393	83151393
293-HHV-6A	HHV-6A-GFP	VP1	chr8	90776393	92776393
293-HHV-6A	HHV-6A-GFP	VP1	chr8	103901393	105901393
293-HHV-6A	HHV-6A-GFP	VP1	chr8	113901393	115401393
293-HHV-6A	HHV-6A-GFP	VP1	chr8	123026393	125026393
293-HHV-6A	HHV-6A-GFP	VP1	chr8	135026393	137026393
293-HHV-6A	HHV-6A-GFP	VP1	chr9	33680322	35680322
293-HHV-6A	HHV-6A-GFP	VP1	chr9	70091348	72091348
293-HHV-6A	HHV-6A-GFP	VP1	chr9	75966348	76716348
293-HHV-6A	HHV-6A-GFP	VP1	chr9	81716348	83716348
293-HHV-6A	HHV-6A-GFP	VP1	chr9	86466348	87966348
293-HHV-6A	HHV-6A-GFP	VP1	chr9	90216348	90966348
293-HHV-6A	HHV-6A-GFP	VP1	chr9	94091348	96091348
293-HHV-6A	HHV-6A-GFP	VP1	chr9	100841348	102841348
293-HHV-6A	HHV-6A-GFP	VP1	chr9	109841348	111841348
293-HHV-6A	HHV-6A-GFP	VP1	chr9	126716348	128716348
293-HHV-6A	HHV-6A-GFP	VP1	chr10	18600902	20600902
293-HHV-6A	HHV-6A-GFP	VP1	chr10	45704125	47704125
293-HHV-6A	HHV-6A-GFP	VP1	chr10	61829125	63829125
293-HHV-6A	HHV-6A-GFP	VP1	chr10	78704125	80704125
293-HHV-6A	HHV-6A-GFP	VP1	chr10	88079125	90079125
293-HHV-6A	HHV-6A-GFP	VP1	chr10	93954125	94704125
293-HHV-6A	HHV-6A-GFP	VP1	chr10	100829125	102829125
293-HHV-6A	HHV-6A-GFP	VP1	chr10	118454125	120454125
293-HHV-6A	HHV-6A-GFP	VP1	chr10	132329125	134329125
293-HHV-6A	HHV-6A-GFP	VP1	chr11	21986446	23986446
293-HHV-6A	HHV-6A-GFP	VP1	chr11	44144217	46144217
293-HHV-6A	HHV-6A-GFP	VP1	chr12	11311862	13311862
293-HHV-6A	HHV-6A-GFP	VP1	chr12	28458981	30458981
293-HHV-6A	HHV-6A-GFP	VP1	chr12	35208981	37208981
293-HHV-6A	HHV-6A-GFP	VP1	chr12	43458981	45458981
293-HHV-6A	HHV-6A-GFP	VP1	chr12	54333981	56333981
293-HHV-6A	HHV-6A-GFP	VP1	chr12	61333981	62083981
293-HHV-6A	HHV-6A-GFP	VP1	chr12	64833981	66833981
293-HHV-6A	HHV-6A-GFP	VP1	chr12	71958981	73958981
293-HHV-6A	HHV-6A-GFP	VP1	chr12	79083981	81083981
293-HHV-6A	HHV-6A-GFP	VP1	chr12	85833981	87833981
293-HHV-6A	HHV-6A-GFP	VP1	chr12	100083981	102083981
293-HHV-6A	HHV-6A-GFP	VP1	chr12	121083981	123083981
293-HHV-6A	HHV-6A-GFP	VP1	chr13	27498975	29498975
293-HHV-6A	HHV-6A-GFP	VP1	chr13	51886741	53886741
293-HHV-6A	HHV-6A-GFP	VP1	chr13	66511741	68511741
293-HHV-6A	HHV-6A-GFP	VP1	chr13	71636741	72386741
293-HHV-6A	HHV-6A-GFP	VP1	chr13	86011741	88011741
293-HHV-6A	HHV-6A-GFP	VP1	chr13	106261741	108261741
293-HHV-6A	HHV-6A-GFP	VP1	chr14	61697791	63697791
293-HHV-6A	HHV-6A-GFP	VP1	chr14	66822791	68322791
293-HHV-6A	HHV-6A-GFP	VP1	chr14	71447791	73447791
293-HHV-6A	HHV-6A-GFP	VP1	chr14	79322791	81322791
293-HHV-6A	HHV-6A-GFP	VP1	chr14	97322791	99322791
293-HHV-6A	HHV-6A-GFP	VP1	chr15	39697536	41697536
293-HHV-6A	HHV-6A-GFP	VP1	chr15	67106751	69106751
293-HHV-6A	HHV-6A-GFP	VP1	chr15	71981751	73981751
293-HHV-6A	HHV-6A-GFP	VP1	chr15	76856751	78856751
293-HHV-6A	HHV-6A-GFP	VP1	chr15	82106751	84106751
293-HHV-6A	HHV-6A-GFP	VP1	chr15	88481751	90481751
293-HHV-6A	HHV-6A-GFP	VP1	chr15	94481751	96481751
293-HHV-6A	HHV-6A-GFP	VP1	chr15	100106751	102106751
293-HHV-6A	HHV-6A-GFP	VP1	chr16	43977781	45977781
293-HHV-6A	HHV-6A-GFP	VP1	chr16	57852781	59852781
293-HHV-6A	HHV-6A-GFP	VP1	chr16	73227781	75227781
293-HHV-6A	HHV-6A-GFP	VP1	chr16	84727781	85477781
293-HHV-6A	HHV-6A-GFP	VP1	chr17	10163295	12163295
293-HHV-6A	HHV-6A-GFP	VP1	chr17	19806390	21306390
293-HHV-6A	HHV-6A-GFP	VP1	chr17	23681390	25681390
293-HHV-6A	HHV-6A-GFP	VP1	chr17	28181390	30181390
293-HHV-6A	HHV-6A-GFP	VP1	chr17	35306390	37306390
293-HHV-6A	HHV-6A-GFP	VP1	chr17	46931390	48931390
293-HHV-6A	HHV-6A-GFP	VP1	chr17	60431390	62431390
293-HHV-6A	HHV-6A-GFP	VP1	chr17	70931390	72931390
293-HHV-6A	HHV-6A-GFP	VP1	chr17	79181390	81181390
293-HHV-6A	HHV-6A-GFP	VP1	chr19	15193635	17193635
293-HHV-6A	HHV-6A-GFP	VP1	chr19	40647537	42647537
293-HHV-6A	HHV-6A-GFP	VP1	chr19	55272537	57272537
293-HHV-6A	HHV-6A-GFP	VP1	chr20	8554348	10554348
293-HHV-6A	HHV-6A-GFP	VP1	chr20	21303856	23303856
293-HHV-6A	HHV-6A-GFP	VP1	chr21	23147648	23897648
293-HHV-6A	HHV-6A-GFP	VP1	chr21	26272648	28272648
293-HHV-6A	HHV-6A-GFP	VP1	chr21	32147648	32897648
293-HHV-6A	HHV-6A-GFP	VP1	chr21	35272648	37272648
293-HHV-6A	HHV-6A-GFP	VP1	chr21	42397648	44397648
293-HHV-6A	HHV-6A-GFP	VP1	chr22	19917181	21917181
293-HHV-6A	HHV-6A-GFP	VP1	chr22	36264668	38264668
293-HHV-6A	HHV-6A-GFP	VP1	chr22	44514668	46514668
293-HHV-6A	HHV-6A-GFP	VP1	chr22	49014668	51014668
293-HHV-6A	HHV-6A-GFP	VP1	chrX	24572753	26572753
293-HHV-6A	HHV-6A-GFP	VP1	chrX	50068006	52068006
293-HHV-6A	HHV-6A-GFP	VP1	chrX	54943006	56943006
293-HHV-6A	HHV-6A-GFP	VP1	chrX	60568006	62568006
293-HHV-6A	HHV-6A-GFP	VP1	chrX	66568006	68568006
293-HHV-6A	HHV-6A-GFP	VP1	chrX	74068006	76068006
293-HHV-6A	HHV-6A-GFP	VP1	chrX	95068006	97068006
293-HHV-6A	HHV-6A-GFP	VP1	chrX	114943006	116943006
293-HHV-6A	HHV-6A-GFP	VP1	chrX	120568006	122568006
293-HHV-6A	HHV-6A-GFP	VP1	chrX	125818006	127818006
293-HHV-6A	HHV-6A-GFP	VP1	chrX	140818006	142818006
293-HHV-6A	HHV-6A-GFP	VP2	chr15	91324743	92074743
293-HHV-6A	HHV-6A-GFP	VP2	chr15	95824743	96574743
293-HHV-6A	HHV-6A-GFP	VP2	chr15	101074743	102552718
293-HHV-6A	HHV-6A-GFP	VP2	chr20	21410113	22160113
293-HHV-6A	HHV-6A-GFP	VP2	chr4	189388510	190888510
293-HHV-6A	HHV-6A-GFP	VP2	chr6	138484353	139234353
293-HHV-6A	HHV-6A-GFP	VP2	chrX	98339349	99089349
iciHHV-6A	iciHHV-6a	VP1	chr19	56079161	56829161
iciHHV-6A	iciHHV-6a	VP1	chr19	56079161	57579161
iciHHV-6A	iciHHV-6a	VP2	chr19	29454315	30779346
iciHHV-6A	iciHHV-6a	VP2	chr19	36779346	38454315
iciHHV-6A	iciHHV-6a	VP2	chr19	50454315	54779346
